# Supplementary material for: DraculR: A Web-Based Application for In Silico Haemolysis Detection in High-Throughput microRNA Sequencing Data
Source: Genes (Basel). 2023 Feb 9;14(2):448. doi: 10.3390/genes14020448 (PMC9957079; doi:10.3390/genes14020448)
Supplement: Supplementary file 1 [file genes-14-00448-s001.zip]

Archive with 1 entries (1 files):
- genes-2140785-supplementary.pdf
